# Supplementary material for: Letrozole Reduces Ovulatory Responsiveness in In Vitro‐Grown Mouse Follicles
Source: Reprod Med Biol. 2026 Apr 15;25(1):e70047. doi: 10.1002/rmb2.70047 (PMC13081686; doi:10.1002/rmb2.70047)
Supplement: Supplementary file 4 — Table S1: qPCR Primer sequences. [file RMB2-25-e70047-s004.xlsx]

## Sheet: Suppl Table 1
	Supplementary Table 1 Primer sequences
	Target	Forward Primer (5'-3')		Reverse Primer (5'-3')
	Cyp19a1	GGGTCAACACATCCACGTAGC		ACTACATCTCCCGATTCGGCA
	Fshr	GGGTCTTCCTCTGCCAAGAT		TTCTCCAGGTCCCCAAATCC
	Lhcgr	CGCGCCGGATGGTGCCCTGC		TGACAGGGAGATAGGTGAGAG
	Ptgs2	TGAGCAACTATTCCAAACCAGC		GCACGTAGTCTTCGATCACTATC
	Runx1	TTTCCCCAACAGAACAGAGG		AACGGGTTGTGATCCTCAAG
	Foxo1	AGCTGGGTGTCAGGCTAAGA		TGGACTGCTCCTCAGTTCCT
	Actb	TGCACGTGGACAATGGCT		TCAGAGGCCATCGTCAGCA
